# Supplementary material for: Albumin–Hyaluronan Interactions: Influence of Ionic Composition Probed by Molecular Dynamics
Source: Int J Mol Sci. 2021 Nov 16;22(22):12360. doi: 10.3390/ijms222212360 (PMC8625520; doi:10.3390/ijms222212360)
Supplement: Supplementary file 1 [file ijms-22-12360-s001.zip]

Archive with 1 entries (1 files):
- ijms-1437059-supplementary.pdf
